# Supplementary material for: Quality of Life in Long-Standing Rheumatoid Arthritis: What Can Help Apart from Treatment? A Single-Center Cross-Sectional Observational Study
Source: J Clin Med. 2025 Dec 17;14(24):8925. doi: 10.3390/jcm14248925 (PMC12733405; doi:10.3390/jcm14248925)
Supplement: Supplementary file 1 [file jcm-14-08925-s001.zip]

Archive with 1 entries (1 files):
- jcm-4039347-supplementary.pdf
